# Supplementary material for: Interstitial fluid N-glycans serve as a proxy for serum biomarker discovery in a pilot study
Source: Sci Rep. 2026 Jul 17;16:22500. doi: 10.1038/s41598-026-51768-5 (PMC13376865; doi:10.1038/s41598-026-51768-5)
Supplement: Supplementary file 1 — Supplementary material 1 [file 41598_2026_51768_MOESM1_ESM.xlsx]

## Sheet: Table S1
Table S1. Mass spectrometry data for ISF and plasma pool from the same individuals
GP*	Glycan Structure	Monosaccharide composition	Monoisotopic mass	Theoretical mass (m/z)	Ion	Experimental mass (m/z) ISF	Error (ppm)ISF	Min ISF	Experimental mass (m/z) PLA	Error (ppm)PLA	Min PLA
1	A1	HexNAc3Hex3	1233.48	1232.47	[M-H]-1	615.733	3.32938	4.64	1232.47	3.57007	4.88
				615.731	[M-2H]-2				615.732	2.67974	4.88
2	M4	Hex4	1192.45	1191.44	[M-H]-1	1191.44	0.671455	5.45	1191.45	4.02873	5.73
	FA1	dHex1HexNAc3Hex3	1379.53	1378.53	[M-H]-1	1378.53	1.59591	5.7	1378.53	3.62706	6.02
				688.76	[M-2H]-2	688.761	2.03264	5.7	688.762	4.06528	6.07
	A2	HexNAc4Hex3	1436.56	1435.55	[M-H]-1	1435.55	1.53252	6	1435.55	4.17959	6.34
				717.27	[M-2H]-2	717.272	2.16097	6	717.273	3.83398	6.34
3	A1G1	HexNAc3Hex4	1395.53	1394.52	[M-H]-1	696.76	3.65981	6.78	1394.53	3.58546	7.11
				696.757	[M-2H]-2				696.759	3.37277	7.11
4	A2B	HexNAc5Hex3	1639.63	1638.63	[M-H]-1	1638.63	0.36616	7.15	1638.63	0.793347	7.54
				818.81	[M-2H]-2	818.81	0.122128	7.15	818.809	0.854899	7.54
	A1G1	HexNAc3Hex4	1395.53	1394.52	[M-H]-1	696.759	2.51164	7.05	1394.52	1.72102	7.48
				696.757	[M-2H]-2				696.759	2.08107	7.44
5	FA2	dHex1HexNAc4Hex3	1582.61	1581.61	[M-H]-1	1581.6	2.52908	7.28	1581.6	3.03489	7.62
				790.299	[M-2H]-2	790.298	1.01227	7.2	790.298	2.27762	7.67
6	M5	Hex5	1354.5	1353.49	[M-H]-1	1353.5	1.99484	8.21	1353.5	0.369414	8.62
				676.244	[M-2H]-2	676.245	1.47876	8.2	676.244	0.295751	8.62
	FA2B	dHex1HexNAc5Hex3	1785.69	1784.69	[M-H]-1	1784.68	1.00858	8.51	1784.68	0.616355	8.96
				891.839	[M-2H]-2	891.84	0.560639	8.51	891.838	0.560639	8.88
	FA1G1	dHex1HexNAc3Hex4	1541.59	1540.58	[M-H]-1				1540.58	2.98589	8.53
				769.786	[M-2H]-2	769.787	1.55887	8.15	769.797	13.7701	8.53
				384.389	[M-2H]-2	769.786	0.519625	8.51	769.786	0.519625	9.02
	A2G1	HexNAc4Hex4	1598.61	1597.6	[M-H]-1	1597.59	4.50676	8.52	1597.6	3.63044	8.88
				798.297	[M-2H]-2	798.297	0.438433	8.51	798.296	0.9395	8.88
	A2G1	HexNAc4Hex4	1598.61	1597.6	[M-H]-1	798.299	2.31743	8.86	1597.6	2.12819	9.27
				798.297	[M-2H]-2				798.299	3.1943	9.27
7	A2BG1	HexNAc5Hex4	1801.69	1800.68	[M-H]-1	1800.68	1.94371	9.66	1800.68	1.33283	10.09
				899.836	[M-2H]-2	899.838	1.38914	9.71	899.838	2.27819	10.09
8	FA2G1	dHex1HexNAc4Hex4	1744.67	1743.66	[M-H]-1	1743.65	2.81018	9.97	1743.65	2.52343	10.39
				871.326	[M-2H]-2	871.326	0.229535	9.97	871.325	0.688606	10.39
	A2BG1	HexNAc5Hex4	1801.69	899.836	[M-2H]-2	899.834	2.72272	9.97	899.834	2.83385	10.46
	M4A1G1	HexNAc3Hex5	1557.58	1556.57	[M-H]-1				1556.57	0.770924	10.32
				777.783	[M-2H]-2	777.782	1.86427	9.97	777.783	0.707138	10.32
9	FA2G1	dHex1HexNAc4Hex4	1744.67	1743.66	[M-H]-1	1743.66	0.286753	10.48	1743.66	1.37642	10.9
				871.326	[M-2H]-2	871.327	1.60675	10.48	871.325	0.573838	10.9
10	FA2BG1	dHex1HexNAc5Hex4	1947.75	1946.74	[M-H]-1	1946.73	1.90062	11.16	1946.73	3.49302	11.56
				972.865	[M-2H]-2	972.865	0.205578	11.16	972.865	0.102789	11.56
11	FA2BG1	dHex1HexNAc5Hex4	1947.75	972.865	[M-2H]-2	972.866	1.02789	11.61	972.866	0.205578	12
	M6	Hex6	1516.56	1515.55	[M-H]-1	1515.55	1.12171	11.59	1515.55	0.0659827	11.93
				757.27	[M-2H]-2	757.271	1.18848	11.59	757.271	0.528213	11.93
12	A1G1S1	HexNAc3Neu5Ac1Hex4	1686.62	842.305	[M-2H]-2	842.308	3.5023	11.81	842.305	0.65297	12.15
	A2G2	HexNAc4Hex5	1760.66	1759.65	[M-H]-1	1759.65	0	12.01	1759.66	2.95513	12.34
				879.323	[M-2H]-2	879.325	2.33134	11.96	879.325	1.87644	12.34
13	A1G1S1	HexNAc3Neu5Ac1Hex4	1686.62	1685.62	[M-H]-1	1685.62	1.00853	12.26	1685.62	1.24583	12.6
				842.305	[M-2H]-2	842.307	2.19635	12.26	842.306	1.95891	12.6
	A2BG2	HexNAc5Hex5	1963.74	980.863	[M-2H]-2	980.865	2.2939	12.96	980.865	2.2939	13.3
14	M5A1G1	HexNAc3Hex6	1719.63	858.81	[M-2H]-2	858.81	0.349321	13.7	858.809	0.931522	13.97
	FA2G2	dHex1HexNAc4Hex5	1906.72	1905.71	[M-H]-1	1905.71	0.944529	13.7	1905.71	1.94153	13.97
				952.352	[M-2H]-2	952.352	0.105003	13.7	952.352	0.420013	13.97
	A2G1S1	HexNAc4Neu5Ac2Hex4	1889.7	943.845	[M-2H]-2	943.845	0.317849	13.79	943.845	0.529748	13.97
	A2G1S1	HexNAc4Neu5Ac2Hex4	1889.7	1888.7	[M-H]-1	1888.7	2.06492	14.32	1888.7	0.211786	14.56
				943.845	[M-2H]-2	943.845	0.741648	14.32	943.846	1.0595	14.56
	FA1G1S1	dHex1HexNAc3Neu5Ac2Hex4	1832.68	1831.67	[M-H]-1				1831.68	0.709733	14.34
				915.334	[M-2H]-2	915.335	0.873998	14.13	915.334	0.764748	14.41
15	FA2BG2	dHex1HexNAc5Hex5	2109.8	2108.79	[M-H]-1				2108.78	5.40594	14.84
				1053.89	[M-2H]-2	1053.89	0.379546	14.55	1053.89	2.15747e-10	14.84
	M7	Hex7	1678.61	838.297	[M-2H]-2	838.298	1.31218	14.9	838.298	2.2665	15.11
	A2BG1S1	HexNAc5Neu5Ac1Hex4	2092.78	1045.38	[M-2H]-2	1045.39	1.86534	14.71	1045.39	1.38705	14.99
16	A2BG1S1	HexNAc5Neu5Ac1Hex4	2092.78	2091.78	[M-H]-1	2091.78	0.956126	15.91	2091.77	1.29077	16.07
				1045.38	[M-2H]-2	1045.39	1.19573	15.86	1045.38	0.813098	16.07
	FA2G1S1	dHex1HexNAc4Neu5Ac1Hex4	2035.76	1016.87	[M-2H]-2	1016.88	3.04856	15.43	1016.88	2.75354	15.65
	M4A1G1S1	HexNAc3Neu5Ac1Hex5	1848.68	1847.67	[M-H]-1				1847.67	1.40718	15.92
				923.331	[M-2H]-2	923.333	1.84116	15.67	923.332	1.08303	15.92
	M7	Hex7	1678.61	1677.6	[M-H]-1	1677.6	0.715307	15.47	1677.6	1.72866	15.61
				838.297	[M-2H]-2	838.298	2.02792	15.43	838.298	1.55076	15.71
17	FA2G1S1	dHex1HexNAc4Neu5Ac1Hex4	2035.76	2034.75	[M-H]-1	2034.75	2.55559	16.11	2034.75	1.57267	16.29
				1016.87	[M-2H]-2	1016.87	0.688385	16.09	1016.87	0.983407	16.29
	FA2BG1S1	dHex1HexNAc5Neu5Ac1Hex4	2238.84	2237.83	[M-H]-1				2237.83	2.18962	16.43
				1118.41	[M-2H]-2	1118.41	1.16236	16.25	1118.41	1.16236	16.43
18	FA2BG1S1	dHex1HexNAc5Neu5Ac1Hex4	2238.84	1118.41	[M-2H]-2	1118.41	3.93415	17.58	1118.41	1.96707	17.72
19	A2G2S1	HexNAc4Neu5Ac1Hex5	2051.76	2050.75	[M-H]-1	2050.74	3.46215	17.58	2050.74	3.31586	17.72
				1024.87	[M-2H]-2	1024.87	2.29297	17.58	1024.87	1.21967	17.72
	A3G3	HexNAc5Hex6	2125.79	1061.89	[M-2H]-2	1061.89	3.71979	18.14	1061.89	2.40138	18.23
20	A2BG2S1	HexNAc5Neu5Ac1Hex5	2254.84	2253.83	[M-H]-1	2253.83	0	18.89	2253.82	2.39592	19.02
				1126.41	[M-2H]-2	1126.41	0.665832	18.89	1126.41	0.310722	19.02
21	M5A1G1S1	HexNAc3Neu5Ac1Hex6	2010.73	2009.72	[M-H]-1	1004.36	0.995661	19.32	2009.72	0.497581	19.45
				1004.36	[M-2H]-2				1004.36	1.19479	19.45
	FA3G3	dHex1HexNAc5Hex6	2271.85	1134.92	[M-2H]-2	1134.92	1.05734	19.65	1134.92	0.44056	19.75
	M8	Hex8	1840.66	919.323	[M-2H]-2	919.321	1.95796	19.25	919.322	1.63164	19.32
	A2G2S1	HexNAc4Neu5Ac1Hex5	2051.76	1024.87	[M-2H]-2	1024.87	5.02502	19.25	1024.87	1.90268	19.53
22	FA2G2S1	dHex1HexNAc4Neu5Ac1Hex5	2197.81	2196.81	[M-H]-1	2196.8	3.91477	19.25	2196.8	1.7753	19.39
				1097.9	[M-2H]-2	1097.9	1.45733	19.25	1097.9	1.36624	19.32
	M8	Hex8	1840.66	919.323	[M-2H]-2	919.322	1.08776	19.73	919.322	1.08776	19.83
23	FA2BG2S1	dHex1HexNAc5Neu5Ac1Hex5	2400.89	2399.89	[M-H]-1	2399.88	2.58346	20.41	2399.87	7.54202	20.48
				1199.44	[M-2H]-2	1199.44	0.500234	20.41	1199.44	1.25058	20.48
24	A2F1G2S1	dHex1HexNAc4Neu5Ac1Hex5	2197.81	1097.9	[M-2H]-2	1097.9	0.091083	20.55	1097.9	0.637581	20.63
	A2G2S2	HexNAc4Neu5Ac2Hex5	2342.85	1170.42	[M-2H]-2	1170.42	1.02527	21.44	1170.42	0.512637	21.46
	FA2G2S2	dHex1HexNAc4Neu5Ac2Hex5	2488.91	1243.45	[M-2H]-2	1243.45	0.201054	21.08	1243.45	0.683583	21.17
25	A2G2S2	HexNAc4Neu5Ac2Hex5	2342.85	2341.84	[M-H]-1	2341.83	7.21653	23.02	2341.83	5.20957	22.96
				1170.42	[M-2H]-2	1170.41	4.95549	22.95	1170.42	1.36703	22.96
	M9	Hex9	2002.71	2001.71	[M-H]-1	2001.71	0.699403	22.23
				1000.35	[M-2H]-2	1000.35	0.549808	22.16	1000.35	0.549808	22.26
	A3G3S1	HexNAc5Neu5Ac1Hex6	2416.89	1207.44	[M-2H]-2	1207.43	3.35421	23.15	1207.44	0.28987	23.14
26	FA3G3S1	dHex1HexNAc5Neu5Ac1Hex6	2562.95	1280.47	[M-2H]-2	1280.46	4.6077	23.02	1280.46	4.99818	22.81
	A2BG2S2	HexNAc5Neu5Ac2Hex5	2545.93	1271.96	[M-2H]-2	1271.96	2.0834	23.79	1271.96	3.3413	23.86
27	A3F1G3S1	dHex1HexNAc5Neu5Ac1Hex6	2562.95	1280.47	[M-2H]-2	1280.46	3.51435	24.41	1280.47	1.77571e-10	24.52
	FA2G2S2	dHex1HexNAc4Neu5Ac2Hex5	2488.91	1243.45	[M-2H]-2	1243.44	2.45286	24.47	1243.45	1.32696	24.39
28	FA2BG2S2	dHex1HexNAc5Neu5Ac2Hex5	2691.99	1344.99	[M-2H]-2	1344.98	1.85875	25.01	1344.99	0.743501	25.01
	A2F1G2S2	dHex1HexNAc4Neu5Ac2Hex5	2488.91	1243.45	[M-2H]-2	1243.44	5.5893	25.78	1243.44	3.17665	25.67
	M9Glc	HexNAc1Hex9	2205.79	1101.89	[M-2H]-2	1101.88	7.62327	24.75	1101.88	5.44519	25.23-25.37
29	A3G3S2	HexNAc5Neu5Ac2Hex6	2707.98	1352.98	[M-2H]-2	1352.98	0.923883	25.48	1352.98	0.0369553	25.45
30	-
31	FA3G3S2	dHex1HexNAc5Neu5Ac2Hex6	2854.04	1426.01	[M-2H]-2	1426.01	1.85833	25.78	1426.01	0.525942	25.8
	A3G3S2	HexNAc5Neu5Ac2Hex6	2707.98	1352.98	[M-2H]-2	1352.98	5.50634	27.02	1352.99	0.702151	26.85
32	A3G3S3	HexNAc5Neu5Ac3Hex6	2999.08	1498.53	[M-2H]-2	1498.53	2.33562	28.26	1498.53	0.934247	28.25
				998.686	[M-3H]-3	998.685	0.934562	28.34	998.686	0.267018	28.25
	A3F1G3S2	dHex1HexNAc5Neu5Ac2Hex6	2854.04	1426.01	[M-2H]-2	1426.01	4.03222	27.02	1426.01	3.26084	26.93
				1426.01	[M-2H]-2	1426.01	5.64511	27.23	1426.01	5.01398	27.24
33	A3G3S3	HexNAc5Neu5Ac3Hex6	2999.08	1498.53	[M-2H]-2	1498.53	2.33562	28.79	1498.53	1.60157	28.71
				998.686	[M-3H]-3	998.684	1.53535	28.79	998.687	1.1682	28.71
34	FA3G3S3	dHex1HexNAc5Neu5Ac3Hex6	3145.14	1571.56	[M-2H]-2	1571.56	1.68622	29.73	1571.56	0.731756	29.69
				1047.37	[M-3H]-3	1047.37	0	29.73	1047.37	0.859294	29.69
	FA3BG3S3	dHex1HexNAc6Neu5Ac3Hex6	3348.22	1115.06	[M-3H]-3	1115.06	2.3317	30.3	1115.06	1.61426	30.21
	A4G4S2	HexNAc6Neu5Ac2Hex7	3073.12	1535.55	[M-2H]-2	1535.55	1.66064	29.29	1535.55	0.553547	29.25
				1023.36	[M-3H]-3	1023.36	1.88919	29.25	1023.37	0.749163	29.25
	A3G3S3	HexNAc5Neu5Ac3Hex6	2999.08	1498.53	[M-2H]-2	1498.53	3.87045	29.44	1498.53	1.26791	29.4
				998.686	[M-3H]-3	998.683	3.23759	29.44	998.685	0.83443	29.4
35	-
36	FA3G3S3	dHex1HexNAc5Neu5Ac3Hex6	3145.14	1571.56	[M-2H]-2	1571.56	3.277	30.23	1571.56	0.604494	30.21
				1047.37	[M-3H]-3	1047.37	1.71859	30.3	1047.37	1.14572	30.27
37	A3G3S3	HexNAc5Neu5Ac3Hex6	2999.08	1498.53	[M-2H]-2	1498.53	3.67026	30.71	1498.53	1.20118	30.65
				998.686	[M-3H]-3	998.683	2.83706	30.71	998.685	0.734298	30.65
	A3F1G3S3	dHex1HexNAc5Neu5Ac3Hex6	3145.14	1571.56	[M-2H]-2	1571.56	3.59515	30.79	1571.56	1.49533	30.72
				1047.37	[M-3H]-3	1047.37	2.57788	30.79	1047.37	0.954771	30.72
	FA3BG3S3	dHex1HexNAc6Neu5Ac3Hex6	3348.22	1115.06	[M-3H]-3	1115.07	4.30468	31.31	1115.07	0.717447	31.24
38	A4G4S3	HexNAc6Neu5Ac3Hex7	3364.21	1681.1	[M-2H]-2	1681.1	0.23794	31.11	1681.1	2.73631	31.09
				1120.4	[M-3H]-3	1120.4	0.327265	31.19	1120.4	1.54707	31.09
	A3F1G3S3	dHex1HexNAc5Neu5Ac3Hex6	3145.14	1571.56	[M-2H]-2	1571.56	0.668125	31.19	1571.56	0.98628	31.16
				1047.37	[M-3H]-3	1047.37	1.90954	31.19	1047.37	1.05025	31.16
39	A4G4S3	HexNAc6Neu5Ac3Hex7	3364.21	1681.1	[M-2H]-2	1681.11	4.04497	31.27	1681.1	3.39064	31.32
				1120.4	[M-3H]-3	1120.4	0.65453	31.27	1120.4	1.90409	31.32
40	A4F1G3S3	dHex1HexNAc6Neu5Ac3Hex6	3348.22	1115.06	[M-3H]-3	1115.07	4.30468	31.31	1115.07	0.717447	31.24
	A3F2G3S3	dHex2HexNAc5Neu5Ac3Hex6	3291.2	1644.59	[M-2H]-2	1644.59	0.547249	31.51	1644.59	1.52014	31.47
				1096.06	[M-3H]-3	1096.06	0.15206	31.47	1096.06	1.39895	31.47
41	A4G4S4	HexNAc6Neu5Ac4Hex7	3655.31	1826.65	[M-2H]-2	1826.65	0.218981	32.84	1826.65	1.24476e-10	32.77
				1217.43	[M-3H]-3	1217.43	0.766643	32.84	1217.43	1.50591	32.77
	A3F2G3S3	dHex2HexNAc5Neu5Ac3Hex6	3291.2	1644.59	[M-2H]-2	1644.59	0.547249	31.51	1644.59	1.52014	31.47
				1096.06	[M-3H]-3	1096.06	0.15206	31.47	1096.06	1.39895	31.47
42	A4G4S4	HexNAc6Neu5Ac4Hex7	3655.31	1826.65	[M-2H]-2	1826.64	3.77741	33.39	1826.64	1.0949	33.39
				1217.43	[M-3H]-3	1217.43	1.45115	33.46	1217.43	0.355942	33.39
43	A4G4S4	HexNAc6Neu5Ac4Hex7	3655.31	1217.43	[M-3H]-3	1217.43	0.629743	33.85	1217.43	2.40945	33.82
44	A4G4S4	HexNAc6Neu5Ac4Hex7	3655.31	1217.43	[M-3H]-3	1217.43	0.383322	34.2	1217.43	1.75233	34.14
	FA4G4S4	dHex1HexNAc6Neu5Ac4Hex7	3801.36	1266.11	[M-3H]-3	1266.11	0.816145	33.58	1266.12	0.684509	33.54
45	A4F1G4S4	dHex1HexNAc6Neu5Ac4Hex7	3801.36	1899.68	[M-2H]-2	1899.67	5.07982	34.2	1899.68	3.92172	34.06
				1266.11	[M-2H]-2	1266.11	1.29004	34.2	1266.12	1.79025	34.14
46	A4F2G4S4	dHex2HexNAc6Neu5Ac4Hex7	3947.42	1314.8	[M-3H]-3	1314.8	0.836629	34.12	1314.8	0.5324	34.14
				1314.8	[M-3H]-3	1314.8	1.67326	34.62	1314.8	0.988743	34.62
	A4F3G4S4	dHex3HexNAc6Neu5Ac4Hex7	4093.48	1363.49	[M-3H]-3	1363.49	0.415601	34.85	1363.49	2.44471	34.86
	A4G4Lac1S4	HexNAc7Neu5Ac4Hex8	4020.44	1339.14	[M-3H]-3	1339.14	0.896098	34.92	1339.14	2.38959	34.93

## Sheet: Table S2
Table S2. Average, standard deviation (stdev), coeficient of variation (CV) and individual peak % areas for each subject
GP	ISF average % areas					Plasma average % areas					ISF stdev % areas					Plasma stdev % areas					ISF CV % areas					Plasma CV % areas					ISF individual % areas										Plasma % areas
	subject 1	subject 2	subject 3	subject 4	subject 5	subject 1	subject 2	subject 3	subject 4	subject 5	subject 1	subject 2	subject 3	subject 4	subject 5	subject 1	subject 2	subject 3	subject 4	subject 5	subject 1	subject 2	subject 3	subject 4	subject 5	subject 1	subject 2	subject 3	subject 4	subject 5	subject 1	subject 1	subject 2	subject 2	subject 3	subject 3	subject 4	subject 4	subject 5	subject 5	subject 1	subject 1	subject 2	subject 2	subject 3	subject 3	subject 4	subject 4	subject 5
1	0.095	0.075	0.175	0.07	0.185	0.1	0.055	0.055	0.05	0.125	0.0353553	0.00707107	0.0494975	0	0.148492	0.0282843	0.00707107	0.0212132	0	0.0353553	37.2161	9.42809	28.2843	0	80.2662	28.2843	12.8565	38.5695	0	28.2843	0.07	0.12	0.07	0.08	0.14	0.21	0.07	0.07	0.08	0.29	0.08	0.12	0.05	0.06	0.04	0.07	0.05	0.05	0.1
2	0.115	0.14	0.315	0.13	0.26	0.165	0.165	0.15	0.135	0.16	0.00707107	0	0.0212132	0.0424264	0.0848528	0.0353553	0.00707107	0.0424264	0.0494975	0.0141421	6.14875	0	6.73435	32.6357	32.6357	21.4275	4.2855	28.2843	36.6648	8.83883	0.11	0.12	0.14	0.14	0.3	0.33	0.16	0.1	0.2	0.32	0.14	0.19	0.16	0.17	0.12	0.18	0.1	0.17	0.17
3	0.01	0.015	0.03	0.01	0.03	0.03	0.03	0.015	0.015	0.02	0	0.00707107	0.0141421	0	0.0141421	0	0.0141421	0.00707107	0.00707107	0	0	47.1405	47.1405	0	47.1405	0	47.1405	47.1405	47.1405	0	0.01	0.01	0.01	0.02	0.04	0.02	0.01	0.01	0.02	0.04	0.03	0.03	0.02	0.04	0.01	0.02	0.01	0.02	0.02
4	0.025	0.045	0.05	0.02	0.06	0.04	0.025	0.025	0.015	0.055	0.00707107	0.00707107	0.0141421	0	0	0	0.00707107	0.0212132	0.00707107	0.00707107	28.2843	15.7135	28.2843	0	0	0	28.2843	84.8528	47.1405	12.8565	0.02	0.03	0.05	0.04	0.04	0.06	0.02	0.02	0.06	0.06	0.04	0.04	0.02	0.03	0.01	0.04	0.02	0.01	0.05
5	0.95	1.49	2.335	2.285	1.755	1.075	1.125	1.375	2.145	1.615	0.226274	0.989949	0.544472	0.459619	0.176777	0.0636396	0.106066	0.205061	0.558614	0.0777817	23.8183	66.4396	23.3179	20.1146	10.0727	5.91996	9.42809	14.9135	26.0426	4.81621	0.79	1.11	0.79	2.19	1.95	2.72	2.61	1.96	1.63	1.88	1.03	1.12	1.05	1.2	1.23	1.52	1.75	2.54	1.56
6	0.61	0.64	1.21	0.735	1.21	0.9	0.93	0.885	0.825	1.425	0.0848528	0.0989949	0.226274	0.0919239	0.169706	0.0707107	0.127279	0.13435	0.247487	0.00707107	13.9103	15.468	18.7003	12.5067	14.0253	7.85674	13.6859	15.1808	29.9985	0.496215	0.55	0.67	0.57	0.71	1.05	1.37	0.8	0.67	1.09	1.33	0.85	0.95	0.84	1.02	0.79	0.98	0.65	1	1.43
7	0.11	0.11	0.18	0.15	0.16	0.155	0.11	0.14	0.16	0.165	0.0141421	0.0424264	0.0141421	0.0424264	0.0141421	0.00707107	0	0.0282843	0.0424264	0.00707107	12.8565	38.5695	7.85674	28.2843	8.83883	4.56198	0	20.2031	26.5165	4.2855	0.1	0.12	0.08	0.14	0.17	0.19	0.18	0.12	0.15	0.17	0.15	0.16	0.11	0.11	0.12	0.16	0.13	0.19	0.17
8	0.935	1.15	1.755	1.625	1.92	1.015	1.03	1.285	1.54	1.77	0.233345	0.579828	0.318198	0.275772	0.240416	0.0212132	0.127279	0.120208	0.296985	0.113137	24.9567	50.4198	18.1309	16.9706	12.5217	2.08997	12.3572	9.35472	19.2847	6.39193	0.77	1.1	0.74	1.56	1.53	1.98	1.82	1.43	1.75	2.09	1	1.03	0.94	1.12	1.2	1.37	1.33	1.75	1.69
9	0.585	0.635	1.185	0.875	0.95	0.59	0.5	0.8	0.825	0.9	0.148492	0.374767	0.0777817	0.148492	0.0989949	0.0282843	0.0424264	0.0565685	0.120208	0.0141421	25.3833	59.0184	6.56386	16.9706	10.4205	4.79394	8.48528	7.07107	14.5707	1.57135	0.48	0.69	0.37	0.9	1.13	1.24	0.98	0.77	0.88	1.02	0.57	0.61	0.47	0.53	0.76	0.84	0.74	0.91	0.89
10	0.45	0.46	0.93	0.515	0.745	0.555	0.565	0.655	0.505	0.735	0.113137	0.0707107	0.155563	0.0353553	0.148492	0.0636396	0.13435	0.13435	0.13435	0.106066	25.1416	15.3719	16.7273	6.86511	19.9319	11.4666	23.7788	20.5115	26.604	14.4308	0.37	0.53	0.41	0.51	0.82	1.04	0.54	0.49	0.64	0.85	0.51	0.6	0.47	0.66	0.56	0.75	0.41	0.6	0.66
11	0.555	0.425	0.75	0.48	0.93	0.73	0.625	0.67	0.59	1.225	0.0494975	0.0212132	0.0141421	0.0565685	0.0424264	0.0141421	0.00707107	0.0282843	0.141421	0.0353553	8.91846	4.99134	1.88562	11.7851	4.56198	1.93728	1.13137	4.22153	23.9697	2.88615	0.52	0.59	0.44	0.41	0.74	0.76	0.52	0.44	0.9	0.96	0.74	0.72	0.63	0.62	0.69	0.65	0.49	0.69	1.25
12	0.155	0.145	0.255	0.135	0.22	0.205	0.175	0.17	0.13	0.235	0.0212132	0.0212132	0.0212132	0.0212132	0.0424264	0.0353553	0.00707107	0	0.0141421	0.00707107	13.6859	14.6298	8.3189	15.7135	19.2847	17.2465	4.04061	0	10.8786	3.00897	0.14	0.17	0.13	0.16	0.27	0.24	0.15	0.12	0.19	0.25	0.18	0.23	0.17	0.18	0.17	0.17	0.12	0.14	0.24
13	0.13	0.1	0.26	0.1	0.17	0.205	0.11	0.155	0.12	0.21	0.0424264	0.0282843	0.0141421	0.0141421	0.0424264	0.0919239	0.0141421	0.0353553	0.0141421	0.0141421	32.6357	28.2843	5.43928	14.1421	24.9567	44.8409	12.8565	22.8099	11.7851	6.73435	0.1	0.16	0.08	0.12	0.25	0.27	0.11	0.09	0.14	0.2	0.14	0.27	0.1	0.12	0.13	0.18	0.11	0.13	0.2
14	1.19	1.11	2.295	1.37	2.185	1.325	1.05	1.485	1.41	2.145	0.254558	0.353553	0.0919239	0.240416	0.233345	0.106066	0.113137	0.106066	0.113137	0.0919239	21.3915	31.8517	4.0054	17.5486	10.6794	8.00498	10.775	7.14249	8.02391	4.2855	1.01	1.37	0.86	1.36	2.36	2.23	1.54	1.2	2.02	2.35	1.25	1.4	0.97	1.13	1.41	1.56	1.33	1.49	2.08
15	0.355	0.24	0.415	0.255	0.42	0.485	0.285	0.38	0.28	0.495	0.0636396	0.0707107	0.0494975	0.0212132	0.0848528	0.0919239	0.0777817	0.0424264	0.0424264	0.0212132	17.9267	29.4628	11.9271	8.3189	20.2031	18.9534	27.2918	11.1648	15.1523	4.2855	0.31	0.4	0.19	0.29	0.38	0.45	0.27	0.24	0.36	0.48	0.42	0.55	0.23	0.34	0.35	0.41	0.25	0.31	0.48
16	0.59	0.405	0.56	0.65	0.695	0.8	0.38	0.605	0.76	0.905	0.0282843	0.162635	0.127279	0.127279	0.0212132	0	0.0282843	0.0353553	0.0282843	0.00707107	4.79394	40.1567	22.7284	19.5814	3.05226	0	7.44323	5.84386	3.72161	0.781333	0.57	0.61	0.29	0.52	0.65	0.47	0.74	0.56	0.68	0.71	0.8	0.8	0.36	0.4	0.63	0.58	0.74	0.78	0.9
17	0.485	0.435	0.585	0.545	0.655	0.545	0.37	0.485	0.57	0.68	0.0777817	0.148492	0.0212132	0.0494975	0.0212132	0.0353553	0.0282843	0.0212132	0	0.0141421	16.0375	34.1362	3.62619	9.08211	3.23866	6.48722	7.6444	4.37386	0	2.07973	0.43	0.54	0.33	0.54	0.6	0.57	0.58	0.51	0.64	0.67	0.52	0.57	0.35	0.39	0.5	0.47	0.57	0.57	0.69
18	0.21	0.2	0.34	0.155	0.275	0.39	0.245	0.255	0.17	0.32	0.0707107	0.0565685	0.0424264	0.0353553	0.0636396	0.19799	0.0777817	0.0353553	0.0565685	0.0141421	33.6718	28.2843	12.4784	22.8099	23.1417	50.7666	31.7477	13.8648	33.2756	4.41942	0.16	0.26	0.16	0.24	0.31	0.37	0.18	0.13	0.23	0.32	0.25	0.53	0.19	0.3	0.23	0.28	0.13	0.21	0.31
19	4.275	3.34	4.51	4.24	5.23	4.88	3.075	4.21	4.82	6.065	0.176777	0.424264	0.86267	0.608112	0.141421	0.169706	0.0212132	0.183848	0.0848528	0.00707107	4.13513	12.7025	19.1279	14.3423	2.70404	3.47757	0.68986	4.36693	1.76043	0.116588	4.15	4.4	3.04	3.64	5.12	3.9	4.67	3.81	5.13	5.33	5	4.76	3.06	3.09	4.34	4.08	4.76	4.88	6.07
20	0.245	0.28	0.205	0.165	0.235	0.375	0.25	0.24	0.18	0.295	0.0919239	0.19799	0.0494975	0.0212132	0.0212132	0.233345	0.155563	0.0424264	0	0.0353553	37.52	70.7107	24.1451	12.8565	9.0269	62.2254	62.2254	17.6777	0	11.9849	0.18	0.31	0.14	0.42	0.17	0.24	0.15	0.18	0.22	0.25	0.21	0.54	0.14	0.36	0.21	0.27	0.18	0.18	0.27
21	0.995	0.765	1.63	0.755	0.93	1.39	0.77	0.95	0.89	1.105	0.176777	0.304056	0.141421	0.120208	0.113137	0.424264	0.282843	0.0848528	0	0.0212132	17.7665	39.7459	8.67616	15.9216	12.1653	30.5226	36.7328	8.93188	0	1.91975	0.87	1.12	0.55	0.98	1.73	1.53	0.84	0.67	0.85	1.01	1.09	1.69	0.57	0.97	0.89	1.01	0.89	0.89	1.09
22	3.11	2.275	2.65	2.55	3.66	4	2.235	3.005	2.835	4.305	0.46669	0.869741	0.19799	0.141421	0.339411	0.59397	0.487904	0.233345	0.0494975	0.190919	15.0061	38.2304	7.47132	5.54594	9.27353	14.8492	21.8301	7.76523	1.74594	4.43482	2.78	3.44	1.66	2.89	2.51	2.79	2.65	2.45	3.42	3.9	3.58	4.42	1.89	2.58	2.84	3.17	2.8	2.87	4.17
23	2.985	2.2	2.35	2.375	3.24	3.96	1.86	2.675	2.585	4.32	0.374767	0.636396	0.240416	0.13435	0.240416	0.452548	0.381838	0.205061	0.0353553	0.268701	12.555	28.9271	10.2305	5.65685	7.42026	11.428	20.5289	7.66583	1.36771	6.21992	2.72	3.25	1.75	2.65	2.18	2.52	2.47	2.28	3.07	3.41	3.64	4.28	1.59	2.13	2.53	2.82	2.56	2.61	4.13
24	3.385	3.085	4.24	3.35	5.19	3.355	2.815	4.375	3.2	4.525	0.176777	0.487904	0.367696	0.0848528	0.0141421	0.275772	0.190919	0.346482	0.0707107	0.13435	5.22235	15.8154	8.67206	2.53292	0.272488	8.21972	6.7822	7.9196	2.20971	2.96907	3.26	3.51	2.74	3.43	4.5	3.98	3.41	3.29	5.2	5.18	3.16	3.55	2.68	2.95	4.62	4.13	3.25	3.15	4.62
25	34.585	35.465	39.585	36.945	34.82	30.765	34.96	38.84	34.76	30.075	1.0253	3.82545	5.16895	0.233345	0.367696	1.9304	1.56978	1.49907	0.66468	0.643467	2.96459	10.7865	13.0579	0.631602	1.05599	6.27467	4.49021	3.85959	1.9122	2.13954	35.31	33.86	38.17	32.76	43.24	35.93	37.11	36.78	35.08	34.56	32.13	29.4	36.07	33.85	39.9	37.78	35.23	34.29	30.53
26	2.875	3.28	2.695	2.3	2.57	3.01	3.125	2.98	2.345	2.805	0.714178	1.08894	1.0253	0.183848	0.183848	0.622254	0.700036	0.39598	0.0636396	0.0212132	24.841	33.1995	38.0447	7.99338	7.15361	20.6729	22.4011	13.2879	2.71384	0.756264	2.37	3.38	2.51	4.05	1.97	3.42	2.17	2.43	2.44	2.7	2.57	3.45	2.63	3.62	2.7	3.26	2.3	2.39	2.79
27	5.865	6.1	5.56	7.425	6.15	5.91	4.945	6.035	7.52	6.345	0.247487	1.7112	0.339411	0.360624	0.169706	0.127279	0.233345	0.473762	0.0565685	0.304056	4.21973	28.0524	6.10452	4.8569	2.75944	2.15362	4.71881	7.85023	0.752241	4.79206	5.69	6.04	4.89	7.31	5.32	5.8	7.17	7.68	6.03	6.27	5.82	6	4.78	5.11	5.7	6.37	7.48	7.56	6.13
28	3.91	2.72	2.185	4.05	3.015	4.55	1.45	2.795	4.48	3.855	0.339411	2.12132	0.26163	0.339411	0.120208	0.19799	0.169706	0.219203	0.0989949	0.13435	8.68059	77.9897	11.9739	8.38052	3.987	4.35143	11.7038	7.84269	2.20971	3.48509	3.67	4.15	1.22	4.22	2	2.37	3.81	4.29	2.93	3.1	4.41	4.69	1.33	1.57	2.64	2.95	4.41	4.55	3.76
29	1.185	1.215	1.125	1.045	1.825	1.27	1.14	1.24	1.07	1.91	0.120208	0.190919	0.0636396	0.106066	0.0494975	0.141421	0.0424264	0.0989949	0	0.0282843	10.1441	15.7135	5.65685	10.1499	2.71219	11.1355	3.72161	7.98346	0	1.48085	1.1	1.27	1.08	1.35	1.08	1.17	0.97	1.12	1.79	1.86	1.17	1.37	1.11	1.17	1.17	1.31	1.07	1.07	1.89
30	0.55	0.495	0.51	0.42	0.49	0.655	0.57	0.535	0.43	0.54	0.0707107	0.120208	0.141421	0.0282843	0.0848528	0.219203	0.141421	0.120208	0.0141421	0.0141421	12.8565	24.2845	27.7297	6.73435	17.3169	33.4661	24.8108	22.4688	3.28887	2.61891	0.5	0.6	0.41	0.58	0.41	0.61	0.4	0.44	0.43	0.55	0.5	0.81	0.47	0.67	0.45	0.62	0.44	0.42	0.53
31	0.785	0.815	0.605	0.565	0.695	0.93	1.055	0.71	0.615	0.745	0.0353553	0.190919	0.106066	0.0494975	0.00707107	0.155563	0.0636396	0.0282843	0.00707107	0.0212132	4.50386	23.4256	17.5316	8.76061	1.01742	16.7273	6.03219	3.9837	1.14977	2.84741	0.76	0.81	0.95	0.68	0.53	0.68	0.53	0.6	0.7	0.69	0.82	1.04	1.01	1.1	0.69	0.73	0.61	0.62	0.73
32	1.37	1.38	1.12	1.11	1.345	1.545	1.65	1.36	1.185	1.475	0.0141421	0.169706	0.183848	0.0989949	0.162635	0.13435	0.0424264	0.0282843	0.148492	0.0353553	1.03227	12.2975	16.415	8.91846	12.0918	8.69581	2.5713	2.07973	12.531	2.39697	1.38	1.36	1.5	1.26	0.99	1.25	1.04	1.18	1.46	1.23	1.45	1.64	1.62	1.68	1.34	1.38	1.29	1.08	1.5
33	0.62	0.59	0.525	0.445	0.595	0.65	0.555	0.525	0.415	0.525	0.0989949	0.296985	0.106066	0.00707107	0.00707107	0.254558	0.304056	0.0494975	0.0919239	0.0919239	15.9669	50.3364	20.2031	1.589	1.18841	39.1628	54.7848	9.42809	22.1503	17.5093	0.55	0.69	0.38	0.8	0.45	0.6	0.45	0.44	0.6	0.59	0.47	0.83	0.34	0.77	0.49	0.56	0.35	0.48	0.46
34	5.715	5.445	4.92	3.705	5.505	5.56	6.93	6.315	3.835	6.085	0.601041	2.21324	0.183848	0.374767	0.756604	0.494975	0.636396	0.13435	0.00707107	0.304056	10.5169	40.6473	3.73674	10.1152	13.7439	8.90242	9.1832	2.12748	0.184382	4.99681	6.14	5.29	7.01	3.88	4.79	5.05	3.44	3.97	6.04	4.97	5.91	5.21	7.38	6.48	6.41	6.22	3.84	3.83	6.3
35	1.29	1.24	0.825	1.06	0.79	1.3	1.19	0.96	0.96	0.725	0.0282843	0.0565685	0.275772	0.0707107	0.113137	0.113137	0.325269	0.0141421	0.226274	0.162635	2.19258	4.56198	33.4269	6.67082	14.3211	8.70285	27.3335	1.47314	23.5702	22.4324	1.31	1.27	1.28	1.2	0.63	1.02	1.01	1.11	0.87	0.71	1.22	1.38	0.96	1.42	0.95	0.97	1.12	0.8	0.61
36	0.82	0.915	0.77	0.685	0.815	0.835	1.12	0.925	0.7	0.92	0.0282843	0.0636396	0.268701	0.0777817	0.106066	0.0919239	0.127279	0.0919239	0.0141421	0.0424264	3.4493	6.95515	34.8962	11.355	13.0142	11.0088	11.3642	9.93772	2.02031	4.61157	0.8	0.84	0.96	0.87	0.58	0.96	0.63	0.74	0.89	0.74	0.77	0.9	1.03	1.21	0.86	0.99	0.71	0.69	0.89
37	2.94	3.825	2.055	2.545	1.54	2.8	4.81	2.595	2.605	1.595	0.438406	1.67584	0.233345	0.26163	0.296985	0.212132	0.381838	0.0353553	0.233345	0.00707107	14.9118	43.8129	11.355	10.2801	19.2847	7.57614	7.93841	1.36244	8.95759	0.443327	3.25	2.63	5.01	2.64	1.89	2.22	2.36	2.73	1.75	1.33	2.95	2.65	5.08	4.54	2.62	2.57	2.77	2.44	1.59
38	6.045	7.88	2.76	7.38	2.725	5.47	8.495	3.345	7.545	3.03	0.473762	1.15966	0.311127	0.905097	0.473762	0.735391	0.657609	0.0636396	0.205061	0.0282843	7.83725	14.7164	11.2727	12.2642	17.3857	13.4441	7.74113	1.90253	2.71784	0.933474	6.38	5.71	8.7	7.06	2.54	2.98	6.74	8.02	3.06	2.39	5.99	4.95	8.96	8.03	3.39	3.3	7.69	7.4	3.05
39	1.115	1.465	0.71	0.915	0.65	1.105	1.565	0.855	0.95	0.74	0.162635	0.148492	0.19799	0.0494975	0.183848	0.0777817	0.120208	0.0353553	0.0989949	0.127279	14.5861	10.136	27.8859	5.40956	28.2843	7.03907	7.68103	4.13513	10.4205	17.1999	1.23	1	1.57	1.36	0.57	0.85	0.88	0.95	0.78	0.52	1.16	1.05	1.48	1.65	0.83	0.88	1.02	0.88	0.83
40	0.96	1.265	0.54	1.09	0.55	0.88	1.395	0.605	1.09	0.565	0.0424264	0.0636396	0.155563	0.183848	0.0424264	0.0282843	0.120208	0.0353553	0.0141421	0.0353553	4.41942	5.0308	28.8081	16.8668	7.71389	3.21412	8.61707	5.84386	1.29744	6.25758	0.93	0.99	1.31	1.22	0.43	0.65	0.96	1.22	0.58	0.52	0.86	0.9	1.31	1.48	0.58	0.63	1.08	1.1	0.59
41	1.57	1.32	1.03	0.99	1.165	1.345	1.4	1.16	0.985	1.275	0.381838	0.325269	0.19799	0.0424264	0.275772	0.247487	0.155563	0.169706	0.106066	0.0919239	24.3209	24.6416	19.2223	4.2855	23.6714	18.4005	11.1117	14.6298	10.7681	7.20972	1.84	1.3	1.55	1.09	0.89	1.17	0.96	1.02	1.36	0.97	1.52	1.17	1.51	1.29	1.28	1.04	1.06	0.91	1.34
42	2.09	1.705	1.305	1.26	1.27	1.725	1.805	1.47	1.3	1.27	0.622254	0.601041	0.176777	0.0141421	0.240416	0.417193	0.445477	0.268701	0.19799	0.127279	29.7729	35.2517	13.5461	1.12239	18.9304	24.1851	24.6802	18.279	15.23	10.022	2.53	1.65	2.13	1.28	1.18	1.43	1.27	1.25	1.44	1.1	2.02	1.43	2.12	1.49	1.66	1.28	1.44	1.16	1.36
43	1.315	1.245	0.625	0.995	0.525	1.02	1.115	0.66	0.975	0.515	0.403051	0.431335	0.0777817	0.0494975	0.0919239	0.353553	0.275772	0.141421	0.275772	0.0212132	30.6503	34.6454	12.4451	4.97462	17.5093	34.6621	24.7329	21.4275	28.2843	4.11907	1.6	1.03	1.55	0.94	0.57	0.68	1.03	0.96	0.59	0.46	1.27	0.77	1.31	0.92	0.76	0.56	1.17	0.78	0.5
44	0.8	0.765	0.425	0.675	0.49	0.615	0.76	0.42	0.655	0.395	0.212132	0.106066	0.13435	0.00707107	0.0282843	0.148492	0.141421	0.0424264	0.106066	0.162635	26.5165	13.8648	31.6118	1.04757	5.7723	24.1451	18.6081	10.1015	16.1933	41.1733	0.95	0.65	0.84	0.69	0.33	0.52	0.68	0.67	0.51	0.47	0.72	0.51	0.86	0.66	0.45	0.39	0.73	0.58	0.51
45	0.525	0.45	0.34	0.395	0.395	0.4	0.47	0.27	0.385	0.34	0.162635	0.0989949	0.0565685	0.0636396	0.0353553	0.113137	0.155563	0.0707107	0.0777817	0.0565685	30.978	21.9989	16.6378	16.1113	8.95072	28.2843	33.0986	26.1891	20.2031	16.6378	0.64	0.41	0.52	0.38	0.3	0.38	0.44	0.35	0.42	0.37	0.48	0.32	0.58	0.36	0.32	0.22	0.44	0.33	0.38
46	0.54	0.625	0.58	0.455	0.745	0.375	0.73	0.33	0.435	0.44	0.113137	0.275772	0.282843	0.0353553	0.0777817	0.0212132	0.410122	0.113137	0.0777817	0.0424264	20.9513	44.1235	48.766	7.7704	10.4405	5.65685	56.1811	34.284	17.8809	9.64237	0.62	0.46	0.82	0.43	0.38	0.78	0.48	0.43	0.69	0.8	0.39	0.36	1.02	0.44	0.41	0.25	0.38	0.49	0.47
[truncated: 1 more columns]

## Sheet: Table S3
Table S3. Statistical evaluation of ISF and plasma GPs and glycan features
	Tests of Normality (Shapiro-Wilk)				Paired Samples Test												Paired Samples Correlations
					Pairs		Paired Differences					Two-Sided P-value (unadjusted)	Correction for multiple testing (BH method)				Pairs		Correlation coeficient	Two-Sided P value
	Group	Fluid	P-value				Mean	Std. Dev.	Std. Error Mean	95% Confidence Interval of the Difference
	GP1	ISF	0.108059							Lower	Upper		Rank	BH_critical value	Significant
		Plasma	0.104108		Pair 1	GP1_ISF - GP1_Plasma	0.043	0.0489387	0.0218861	-0.0177655	0.103765	0.120899	14	0.0152174	FALSE		Pair 1	GP1_ISF & GP1_Plasma	0.49034	0.401688
	GP2	ISF	0.158411		Pair 2	GP2_ISF - GP2_Plasma	0.037	0.091556	0.0409451	-0.0766818	0.150682	0.417282	42	0.0456522	FALSE		Pair 2	GP2_ISF & GP2_Plasma	-0.0710062	0.909668
		Plasma	0.207259		Pair 3	GP3_ISF - GP3_Plasma	-0.003	0.015248	0.00681909	-0.0219328	0.0159328	0.682706	49	0.0532609	FALSE		Pair 3	GP3_ISF & GP3_Plasma	-0.450443	0.446511
	GP3	ISF	0.0570536		Pair 4	GP4_ISF - GP4_Plasma	0.008	0.0156525	0.007	-0.0114351	0.0274351	0.316855	37	0.0402174	FALSE		Pair 4	GP4_ISF & GP4_Plasma	0.541634	0.345755
		Plasma	0.0856926		Pair 5	GP5_ISF - GP5_Plasma	0.296	0.409747	0.183244	-0.212768	0.804768	0.181542	26	0.0282609	FALSE		Pair 5	GP5_ISF & GP5_Plasma	0.70665	0.182101
	GP4	ISF	0.56435		Pair 6	GP6_ISF - GP6_Plasma	-0.112	0.257599	0.115202	-0.431852	0.207852	0.386	40	0.0434783	FALSE		Pair 6	GP6_ISF & GP6_Plasma	0.577126	0.308301
		Plasma	0.60335		Pair 7	GP7_ISF - GP7_Plasma	-0.004	0.0302903	0.0135462	-0.0416103	0.0336103	0.782469	54	0.0586957	FALSE		Pair 7	GP7_ISF & GP7_Plasma	0.394255	0.511344
	GP5	ISF	0.574502		Pair 8	GP8_ISF - GP8_Plasma	0.149	0.200262	0.08956	-0.0996585	0.397659	0.171507	24	0.026087	FALSE		Pair 8	GP8_ISF & GP8_Plasma	0.882667	0.0473881
		Plasma	0.434648		Pair 9	GP9_ISF - GP9_Plasma	0.123	0.154782	0.0692207	-0.0691874	0.315187	0.150222	17	0.0184783	FALSE		Pair 9	GP9_ISF & GP9_Plasma	0.7789	0.120577
	GP6	ISF	0.0539832		Pair 10	GP10_ISF - GP10_Plasma	0.017	0.155266	0.069437	-0.175788	0.209788	0.818638	58	0.0630435	FALSE		Pair 10	GP10_ISF & GP10_Plasma	0.741874	0.151184
		Plasma	0.00998729		Pair 11	GP11_ISF - GP11_Plasma	-0.14	0.139777	0.06251	-0.313556	0.0335556	0.0886572	12	0.0130435	FALSE		Pair 11	GP11_ISF & GP11_Plasma	0.845392	0.07126
	GP7	ISF	0.331737		Pair 12	GP12_ISF - GP12_Plasma	-0.001	0.0521296	0.0233131	-0.0657275	0.0637275	0.967842	62	0.0673913	FALSE		Pair 12	GP12_ISF & GP12_Plasma	0.387563	0.519188
		Plasma	0.263557		Pair 13	GP13_ISF - GP13_Plasma	-0.008	0.0678786	0.0303562	-0.0922824	0.0762824	0.805156	56	0.0608696	FALSE		Pair 13	GP13_ISF & GP13_Plasma	0.325659	0.592808
	GP8	ISF	0.536157		Pair 14	GP14_ISF - GP14_Plasma	0.147	0.37851	0.169275	-0.322983	0.616983	0.434168	43	0.0467391	FALSE		Pair 14	GP14_ISF & GP14_Plasma	0.744147	0.149248
		Plasma	0.469962		Pair 15	GP15_ISF - GP15_Plasma	-0.048	0.0609918	0.0272764	-0.123731	0.0277313	0.153259	19	0.0206522	FALSE		Pair 15	GP15_ISF & GP15_Plasma	0.809581	0.0968475
	GP9	ISF	0.683115		Pair 16	GP16_ISF - GP16_Plasma	-0.11	0.103017	0.0460706	-0.237912	0.0179125	0.0753607	9	0.00978261	FALSE		Pair 16	GP16_ISF & GP16_Plasma	0.957014	0.0106292
		Plasma	0.433507		Pair 17	GP17_ISF - GP17_Plasma	0.011	0.0679522	0.0303891	-0.0733738	0.0953738	0.735686	51	0.0554348	FALSE		Pair 17	GP17_ISF & GP17_Plasma	0.804553	0.100627
	GP10	ISF	0.189883		Pair 18	GP18_ISF - GP18_Plasma	-0.04	0.0947365	0.0423674	-0.157631	0.0776309	0.398566	41	0.0445652	FALSE		Pair 18	GP18_ISF & GP18_Plasma	0.261389	0.671018
		Plasma	0.636311		Pair 19	GP19_ISF - GP19_Plasma	-0.291	0.533027	0.238377	-0.95284	0.37084	0.289216	35	0.0380435	FALSE		Pair 19	GP19_ISF & GP19_Plasma	0.922932	0.0253841
	GP11	ISF	0.532941		Pair 20	GP20_ISF - GP20_Plasma	-0.042	0.0592242	0.0264858	-0.115536	0.0315365	0.187979	27	0.0293478	FALSE		Pair 20	GP20_ISF & GP20_Plasma	0.577309	0.308111
		Plasma	0.0218656		Pair 21	GP21_ISF - GP21_Plasma	-0.006	0.408387	0.182636	-0.51308	0.50108	0.975366	63	0.0684783	FALSE		Pair 21	GP21_ISF & GP21_Plasma	0.112512	0.857048
	GP12	ISF	0.244062		Pair 22	GP22_ISF - GP22_Plasma	-0.427	0.355433	0.158954	-0.868328	0.0143282	0.0548681	5	0.00543478	FALSE		Pair 22	GP22_ISF & GP22_Plasma	0.969172	0.00646748
		Plasma	0.947295		Pair 23	GP23_ISF - GP23_Plasma	-0.45	0.585203	0.261711	-1.17663	0.276625	0.160652	20	0.0217391	FALSE		Pair 23	GP23_ISF & GP23_Plasma	0.98276	0.0027103
	GP13	ISF	0.192665		Pair 24	GP24_ISF - GP24_Plasma	0.196	0.30194	0.135031	-0.178907	0.570907	0.220268	30	0.0326087	FALSE		Pair 24	GP24_ISF & GP24_Plasma	0.939713	0.0176075
		Plasma	0.285626		Pair 25	GP25_ISF - GP25_Plasma	2.4	1.86358	0.833418	0.0860616	4.71394	0.0450263	4	0.00434783	FALSE		Pair 25	GP25_ISF & GP25_Plasma	0.916263	0.0287195
	GP14	ISF	0.125364		Pair 26	GP26_ISF - GP26_Plasma	-0.109	0.174155	0.0778845	-0.325242	0.107242	0.234237	32	0.0347826	FALSE		Pair 26	GP26_ISF & GP26_Plasma	0.880175	0.0488867
		Plasma	0.384631		Pair 27	GP27_ISF - GP27_Plasma	0.069	0.629468	0.281507	-0.712588	0.850588	0.818433	57	0.0619565	FALSE		Pair 27	GP27_ISF & GP27_Plasma	0.734935	0.157143
	GP15	ISF	0.197589		Pair 28	GP28_ISF - GP28_Plasma	-0.25	0.862061	0.385526	-1.32039	0.820391	0.552031	46	0.05	FALSE		Pair 28	GP28_ISF & GP28_Plasma	0.770645	0.127221
		Plasma	0.185059		Pair 29	GP29_ISF - GP29_Plasma	-0.047	0.0756307	0.0338231	-0.140908	0.0469079	0.237001	33	0.0358696	FALSE		Pair 29	GP29_ISF & GP29_Plasma	0.975472	0.0045943
	GP16	ISF	0.623457		Pair 30	GP30_ISF - GP30_Plasma	-0.053	0.0381772	0.0170734	-0.100403	-0.00559672	0.0360722	3	0.00326087	FALSE		Pair 30	GP30_ISF & GP30_Plasma	0.956939	0.0106569
		Plasma	0.67698		Pair 31	GP31_ISF - GP31_Plasma	-0.118	0.0791044	0.0353765	-0.216221	-0.019779	0.0289557	2	0.00217391	FALSE		Pair 31	GP31_ISF & GP31_Plasma	0.961421	0.00904334
	GP17	ISF	0.979043		Pair 32	GP32_ISF - GP32_Plasma	-0.178	0.0794198	0.0355176	-0.276613	-0.0793873	0.00742927	1	0.00108696	FALSE		Pair 32	GP32_ISF & GP32_Plasma	0.906115	0.0340421
		Plasma	0.97223		Pair 33	GP33_ISF - GP33_Plasma	0.021	0.0378153	0.0169115	-0.0259539	0.0679539	0.282163	34	0.0369565	FALSE		Pair 33	GP33_ISF & GP33_Plasma	0.894404	0.0405324
	GP18	ISF	0.761625		Pair 34	GP34_ISF - GP34_Plasma	-0.687	0.73633	0.329297	-1.60127	0.227275	0.105275	13	0.0141304	FALSE		Pair 34	GP34_ISF & GP34_Plasma	0.785311	0.11549
		Plasma	0.931358		Pair 35	GP35_ISF - GP35_Plasma	0.014	0.0922903	0.0412735	-0.100594	0.128594	0.751519	52	0.0565217	FALSE		Pair 35	GP35_ISF & GP35_Plasma	0.917774	0.0279523
	GP19	ISF	0.754937		Pair 36	GP36_ISF - GP36_Plasma	-0.099	0.0844393	0.0377624	-0.203845	0.00584527	0.0586974	7	0.0076087	FALSE		Pair 36	GP36_ISF & GP36_Plasma	0.909535	0.0322159
		Plasma	0.889089		Pair 37	GP37_ISF - GP37_Plasma	-0.3	0.457725	0.204701	-0.868341	0.268341	0.216643	29	0.0315217	FALSE		Pair 37	GP37_ISF & GP37_Plasma	0.943295	0.0160707
	GP20	ISF	0.961804		Pair 38	GP38_ISF - GP38_Plasma	-0.219	0.482576	0.215815	-0.818198	0.380198	0.367611	39	0.0423913	FALSE		Pair 38	GP38_ISF & GP38_Plasma	0.980895	0.0031609
		Plasma	0.879944		Pair 39	GP39_ISF - GP39_Plasma	-0.072	0.0602702	0.0269537	-0.146835	0.00283537	0.0557334	6	0.00652174	FALSE		Pair 39	GP39_ISF & GP39_Plasma	0.983423	0.00255578
	GP21	ISF	0.0627694		Pair 40	GP40_ISF - GP40_Plasma	-0.026	0.0780545	0.034907	-0.122917	0.0709174	0.497753	45	0.048913	FALSE		Pair 40	GP40_ISF & GP40_Plasma	0.974997	0.00472812
		Plasma	0.683077		Pair 41	GP41_ISF - GP41_Plasma	-0.018	0.145284	0.0649731	-0.198394	0.162394	0.795478	55	0.0597826	FALSE		Pair 41	GP41_ISF & GP41_Plasma	0.795948	0.107197
	GP22	ISF	0.673196		Pair 42	GP42_ISF - GP42_Plasma	0.012	0.20696	0.0925554	-0.244975	0.268975	0.9031	59	0.0641304	FALSE		Pair 42	GP42_ISF & GP42_Plasma	0.843808	0.0723398
		Plasma	0.634969		Pair 43	GP43_ISF - GP43_Plasma	0.084	0.132637	0.0593169	-0.0806902	0.24869	0.229681	31	0.0336957	FALSE		Pair 43	GP43_ISF & GP43_Plasma	0.958533	0.0100732
	GP23	ISF	0.238925		Pair 44	GP44_ISF - GP44_Plasma	0.062	0.0782304	0.0349857	-0.0351359	0.159136	0.15106	18	0.0195652	FALSE		Pair 44	GP44_ISF & GP44_Plasma	0.884535	0.0462745
		Plasma	0.523726		Pair 45	GP45_ISF - GP45_Plasma	0.048	0.0559687	0.02503	-0.0214944	0.117494	0.127609	15	0.0163043	FALSE		Pair 45	GP45_ISF & GP45_Plasma	0.699613	0.188472
	GP24	ISF	0.260183		Pair 46	GP46_ISF - GP46_Plasma	0.127	0.168471	0.0753426	-0.0821845	0.336184	0.167146	21	0.0228261	FALSE		Pair 46	GP46_ISF & GP46_Plasma	0.227445	0.712924
		Plasma	0.334295		Pair 47	S0_ISF - S0_Plasma	0.504	1.9755	0.883472	-1.94891	2.95691	0.598872	47	0.138235	FALSE		Pair 47	S0_ISF & S0_Plasma	0.651738	0.233395
	GP25	ISF	0.242548		Pair 48	S1_ISF - S1_Plasma	-1.408	1.93184	0.863945	-3.8067	0.990697	0.178491	25	0.0735294	FALSE		Pair 48	S1_ISF & S1_Plasma	0.913396	0.0301936
		Plasma	0.54189		Pair 49	S2_ISF - S2_Plasma	2.141	1.93347	0.864674	-0.25972	4.54172	0.0684986	8	0.0235294	FALSE		Pair 49	S2_ISF & S2_Plasma	0.909155	0.0324172
	GP26	ISF	0.953457		Pair 50	S3_ISF - S3_Plasma	-1.546	1.89542	0.847658	-3.89947	0.807475	0.14224	16	0.0470588	FALSE		Pair 50	S3_ISF & S3_Plasma	0.911693	0.0310804
		Plasma	0.227252		Pair 51	S4_ISF - S4_Plasma	0.315	0.614339	0.274741	-0.447803	1.0778	0.315496	36	0.105882	FALSE		Pair 51	S4_ISF & S4_Plasma	0.82883	0.0827939
	GP27	ISF	0.170539		Pair 52	G0_ISF - G0_Plasma	0.3275	0.6839	0.305849	-0.521674	1.17667	0.344574	38	0.111765	FALSE		Pair 52	G0_ISF & G0_Plasma	0.514637	0.374943
		Plasma	0.806335		Pair 53	G1_ISF - G1_Plasma	0.1395	0.966662	0.432304	-1.06077	1.33977	0.763094	53	0.155882	FALSE		Pair 53	G1_ISF & G1_Plasma	0.598504	0.286282
	GP28	ISF	0.566265		Pair 54	G2_ISF - G2_Plasma	1.184	1.68763	0.754731	-0.911468	3.27947	0.19178	28	0.0823529	FALSE		Pair 54	G2_ISF & G2_Plasma	0.956203	0.0109303
		Plasma	0.342728		Pair 55	G3_ISF - G3_Plasma	-1.394	1.36733	0.611491	-3.09177	0.303771	0.084817	10	0.0294118	FALSE		Pair 55	G3_ISF & G3_Plasma	0.853074	0.0660954
	GP29	ISF	0.0291375		Pair 56	G4_ISF - G4_Plasma	-0.055	1.18128	0.528283	-1.52175	1.41175	0.922093	60	0.176471	FALSE		Pair 56	G4_ISF & G4_Plasma	0.952767	0.0122349
		Plasma	0.044896		Pair 57	oligoM_ISF - oligoM_Plasma	-0.196	0.261812	0.117086	-0.521083	0.129083	0.169447	23	0.0676471	FALSE		Pair 57	oligoM_ISF & oligoM_Plasma	0.748236	0.145782
	GP30	ISF	0.646716		Pair 58	A1_ISF - A1_Plasma	0.0735	0.366523	0.163914	-0.381599	0.528599	0.677078	48	0.141176	FALSE		Pair 58	A1_ISF & A1_Plasma	0.0646617	0.917728
		Plasma	0.790279		Pair 59	A2_ISF - A2_Plasma	1.5775	2.09348	0.936235	-1.0219	4.1769	0.167283	22	0.0647059	FALSE		Pair 59	A2_ISF & A2_Plasma	0.916703	0.0284955
	GP31	ISF	0.564809		Pair 60	A3_ISF - A3_Plasma	-1.394	1.36733	0.611491	-3.09177	0.303771	0.084817	11	0.0323529	FALSE		Pair 60	A3_ISF & A3_Plasma	0.853074	0.0660954
		Plasma	0.684322		Pair 61	A4_ISF - A4_Plasma	-0.055	1.18128	0.528283	-1.52175	1.41175	0.922093	61	0.179412	FALSE		Pair 61	A4_ISF & A4_Plasma	0.952767	0.0122349
	GP32	ISF	0.0364229		Pair 62	coreF_ISF - core F_Plasma	-0.49	2.72286	1.2177	-3.87087	2.89087	0.707967	50	0.147059	FALSE		Pair 62	coreF_ISF & core F_Plasma	0.845243	0.0713611
		Plasma	0.931859		Pair 63	outerarmF_ISF - outer arm F_Plasma	-0.241667	0.63539	0.284155	-1.03061	0.547275	0.442975	44	0.129412	FALSE		Pair 63	outerarmF_ISF & outer arm F_Plasma	0.933385	0.0204315
	GP33	ISF	0.332556
		Plasma	0.712042
	GP34	ISF	0.137535
		Plasma	0.451224
	GP35	ISF	0.32717
		Plasma	0.749537
	GP36	ISF	0.891651
		Plasma	0.853102
	GP37	ISF	0.971266
		Plasma	0.238821
	GP38	ISF	0.160113
		Plasma	0.434336
	GP39	ISF	0.604749
		Plasma	0.404
	GP40	ISF	0.335264
		Plasma	0.600355
	GP41	ISF	0.559639
		Plasma	0.680058
	GP42	ISF	0.0898357
		Plasma	0.345591
	GP43	ISF	0.387709
		Plasma	0.395986
	GP44	ISF	0.405858
		Plasma	0.466403
	GP45	ISF	0.725483
		Plasma	0.974583
	GP46	ISF	0.968993
		Plasma	0.0950507
	S0	ISF	0.465165
		Plasma	0.520626
	S1	ISF	0.911411
		Plasma	0.741948
	S2	ISF	0.24854
		Plasma	0.155511
	S3	ISF	0.520611
		Plasma	0.305707
	S4	ISF	0.295861
		Plasma	0.400294
	G0	ISF	0.778103
		Plasma	0.0750098
	G1	ISF	0.392567
		Plasma	0.668701
	G2	ISF	0.561861
		Plasma	0.241371
	G3	ISF	0.706994
		Plasma	0.691153
	G4	ISF	0.201284
		Plasma	0.606436
	oligoM	ISF	0.1771
		Plasma	0.0122699
	A1	ISF	0.242841
		Plasma	0.241802
	A2	ISF	0.53005
		Plasma	0.114268
	A3	ISF	0.706994
		Plasma	0.691153
	A4	ISF	0.201284
		Plasma	0.606436
	core F	ISF	0.9316
		Plasma	0.679634
	outer arm F	ISF	0.797661
		Plasma	0.321577
